# Supplementary material for: Expert consensus on the important chronic non-specific neck pain motor control and segmental exercise and dosage variables: An international e-Delphi study
Source: PLoS One. 2021 Jul 1;16(7):e0253523. doi: 10.1371/journal.pone.0253523 (PMC8248695; doi:10.1371/journal.pone.0253523)
Supplement: S1 Dataset — (XLSX) [file pone.0253523.s002.xlsx]

## Sheet: Codes & Statements
Theme	Number	Code	Statement
1	1	t1_1	It is important that exercise programmes are a continuum starting with a focus on restoring or normalising quality of movement (Motor Control Exercise) then progressing exercise and dosage variables over time to focus on increasing the motor capacity or outputs of the cervical musculature (Segmental Exercise) (Expert & Clinical Trial data)
1	2	t1_2	It is important that exercise programmes start with concurrent exercises to restore or normalise the quality of movement (Motor Control Exercise) AND exercises to increase motor capacity or output of the cervical musculature (Segmental Exercise) (Clinical Trial data)
1	3	t1_3	It is important that exercise and dosage variables are tailored to each patient (Expert Opinion data)
1	4	t1_4	It is important that exercise and dosage variables are prescribed to specifically improve patient reported symptoms (e.g. pain, fear avoidance, low self-efficacy) (Expert Opinion data)
1	5	t1_5	It is important that exercise and dosage variables are prescribed specifically for each muscle group (e.g. deep cervical flexors would be different to deep cervical extensors) (Expert Opinion & Clinical Trial data)
1	6	t1_6	It is important that exercise and dosage variables are prescribed specifically to change neuromuscular function or motor capacity (i.e. skill acquisition, strength, power, or endurance) based on assessment findings and patients’ functional goals or demands (Expert Opinion data)
1	7	t1_7	It is important that exercise and dosage variables are rigidly prescribed by exercise professionals (Expert Opinion & Clinical Trial data)
1	8	t1_8	It is important that exercise and dosage variables are prescribed in collaboration with the patient (Expert Opinion data)
1	9	t1_9	It is important that patients are provided with a framework within which they can choose exercise and dosage variables rather than following a rigid prescription (Expert Opinion data)
1	10	t1_10	It is important that patients self-select exercise and dosage variables without guidance from exercise professionals (Expert Opinion data)
1	11	t1_11	It is important that exercise and dosage variables are kept simple (Expert Opinion data)
1	12	t1_12	It is important that exercise and dosage variables are acceptable to the patient (Expert Opinion data)
1	13	t1_13	It is important that exercise and dosage variables result in exercise being an achievable challenge (Expert Opinion data)
1	14	t1_14	It is important that patients consider exercise and dosage variables to be realistic (Expert Opinion data)
1	15	t1_15	It is important that patients adhere to completing the exercise rather than completing the specific dosage (Expert Opinion data)
1	16	t1_16	It is important that exercise and dosage variables are expected to be adhered to (Expert Opinion data)
1	17	t1_17	It is important that exercise and dosage variables allow exercise to be completed at work (Expert Opinion data)
1	18	t1_18	It is important that exercise and dosage variables allow exercise to be completed at home (Expert Opinion & Clinical Trial data)
1	19	t1_19	It is important that exercise and dosage variables are prescribed based on equipment availability (Expert Opinion data)
1	20	t1_20	It is important that exercise and dosage variables are monitored by patients and adapted independently (Expert Opinion data)
1	21	t1_21	It is important that exercise and dosage variables allow exercise to be completed in a group setting (Expert Opinion data)
1	22	t1_22	It is important that exercise and dosage variables are changed periodically to prevent boredom (Expert Opinion data)
1	23	t1_n1	It is important that patients are educated so that they understand and accept the rationale for the exercise and dosage variables prescribed (Expert Opinion data)
1	24	t1_n2	It is important that exercise and dosage variables are prescribed collaboratively with patients within a framework that is sufficient to affect neuromuscular performance (Expert Opinion data)
1	25	t1_n3	It is important that prescribed exercise and dosage variables are not time consuming for the patient to complete (Expert Opinion data)
1	26	t1_n4	It is important that exercise and dosage variables are adapted for different stages of rehabilitation process (Expert Opinion data)
2	1	t2_1	It is important to prescribe the number of training sessions per a specific timeframe (daily or weekly basis) (Frequency) (Expert Opinion & Clinical Trial data)
2	2	t2_2	It is important to prescribe the amount of weight moved (Load) (Expert Opinion & Clinical Trial data)
2	3	t2_3	It is important to prescribe the number of times an exercise is repeated within a given set (Repetitions) (Expert Opinion & Clinical Trial data)
2	4	t2_4	It is important to prescribe the number of groups of consecutive repetitions (Sets) (Expert Opinion & Clinical Trial data)
2	5	t2_5	It is important to prescribe the time between each repetition where muscle is relaxed (Rest between repetitions) (Expert Opinion & Clinical Trial data)
2	6	t2_6	It is important to prescribe the time between each set where muscle is relaxed (Rest between sets) (Expert Opinion & Clinical Trial data)
2	7	t2_7	It is important to prescribe the time between each different exercise where muscle is relaxed (Rest between different exercises) (Clinical Trial data)
2	8	t2_8	It is important to prescribe the total days spent resting in between bouts of exercise (Recovery days) (Expert Opinion data)
2	9	t2_9	It is important to prescribe the period exercise training programmes are continued for (either weeks or months) (Duration of exercise training programme) (Expert Opinion & Clinical Trial data)
2	10	t2_10	It is important to prescribe the most weight that can be lifted for a defined number of repetitions (Repetition maximum) (Expert Opinion & Clinical Trial data)
2	11	t2_11	It is important to prescribe the subjective measurement of the sense of effort during exercise (Intensity of effort) (Expert Opinion & Clinical Trial data)
2	12	t2_12	It is important to prescribe the percentage of maximal force achieved by a muscle (Intensity of maximal voluntary contraction) (Expert Opinion & Clinical Trial data)
3	1	t3_1	It is important to prescribe the time taken to complete a single repetition (Repetition speed) (Expert Opinion & Clinical Trial data)
3	2	t3_2	It is important to prescribe the ratio that defines the time spent in different phases of an exercise (e.g. 4/0/2/0 denotes a 4 second eccentric phase, no break in the transition, a 2 second concentric phase and no rest before the next repetition) (Cadence/Tempo) (Expert Opinion data)
3	3	t3_3	It is important to prescribe the time a muscle is under strain during a set of exercise (Time under tension) (Expert Opinion data)
3	4	t3_4	It is important to prescribe the position an exercise is completed in (Exercise position) (Expert Opinion data)
3	5	t3_5	It is important to prescribe the range of movement within which an exercise is completed (Range of movement) (Expert Opinion & Clinical Trial data)
3	6	t3_6	It is important to prescribe the surface an exercise is completed on (Exercise surface) (Expert Opinion data)
3	7	t3_7	It is important to prescribe where an individual should direct their attention during exercise (Attentional focus) (Expert Opinion data)
3	8	t3_8	It is important to prescribe the time of day exercise is completed (Time of day) (Expert Opinion data)
3	9	t3_9	It is important to prescribe the direction in which resistance is applied during exercise (Direction of resistance) (Expert Opinion data)
4	1	t4_1	It is important to monitor technique during exercise to ensure exercise and dosage variables are appropriate (Expert Opinion & Clinical Trial data)
4	2	t4_2	It is important to monitor breathing during exercise to ensure exercise and dosage variables are appropriate (Expert Opinion & Clinical Trial data)
4	3	t4_3	It is important to monitor muscle group activation during exercise to ensure exercise and dosage variables are appropriate (Expert Opinion & Clinical Trial data)
4	4	t4_4	It is important to monitor patient effort to ensure exercise and dosage variables are appropriate (Expert Opinion & Clinical Trial data)
4	5	t4_5	It is important to monitor pain during exercise to ensure exercise and dosage variables are appropriate (Expert Opinion & Clinical Trial data)
4	6	t4_6	It is important to monitor pain after exercise to ensure exercise and dosage variables are appropriate (Expert Opinion data)
4	7	t4_7	It is important to monitor patient’s day to day symptoms to ensure exercise and dosage variables are appropriate (Expert Opinion data)
4	8	t4_8	It is important to monitor patient fatigue during exercise to ensure exercise and dosage variables are appropriate (Expert Opinion data)
4	9	t4_9	It is important to monitor patient fatigue after exercise to ensure exercise and dosage variables are appropriate (Expert Opinion data)
4	10	t4_10	It is important to monitor patient compliance to ensure exercise and dosage variables are appropriate (Expert Opinion data)
4	11	t4_11	It is important to monitor delayed onset muscle soreness to ensure exercise and dosage variables are appropriate (Expert Opinion data)
5	1	t5_1	It is important that exercise and dosage variables are progressively increased over time to make exercise harder (Expert Opinion & Clinical Trial data)
5	2	t5_2	It is important that exercise and dosage variables are prescribed to ensure exercise is harder than what the patient is used to (Expert Opinion data)
5.1	1	t5_st1_1	It is important to adapt exercise and dosage variables to make exercise harder when daily pain irritability decreases (Expert Opinion data)
5.1	2	t5_st1_2	It is important to adapt exercise and dosage variables to make exercise harder when daily pain severity decreases (Expert Opinion data)
5.1	3	t5_st1_3	It is important to adapt exercise and dosage variables to make exercise harder when patients no longer fatigue during exercise (Expert Opinion data)
5.1	4	t5_st1_4	It is important to adapt exercise and dosage variables to make exercise harder when there is consistent good form (Expert Opinion data)
5.1	5	t5_st1_5	It is important to adapt exercise and dosage variables to make exercise harder when there is consistent good form within a specific range of movement (Expert Opinion & Clinical Trial data)
5.1	6	t5_st1_6	It is important to adapt exercise and dosage variables to make exercise harder when functional goals improve (Expert Opinion data)
5.1	7	t5_st1_7	It is important to adapt exercise and dosage variables to make exercise harder when patient symptoms decrease (Expert Opinion data)
5.1	8	t5_st1_8	It is important to adapt exercise and dosage variables to make exercise harder when a patient feels they are ready to do so (Expert Opinion data)
5.1	9	t5_st1_9	It is important to adapt exercise and dosage variables to make exercise harder when at a pre-specified time point (e.g. 6 weeks, 8 weeks) (Clinical Trial data)
5.1	10	t5_st1_10	It is important to adapt exercise and dosage variables to make exercise harder in a structured and consistent way (e.g. every 3 days increase reps by 1) (Clinical Trial data)
5.1	11	t5_st1_n1	It is important to adapt exercise and dosage variables to make exercise harder when pain during exercise decreases (Expert Opinion data)
5.1	12	t5_st1_n2	It is important to adapt exercise and dosage variables to make exercise harder when pain immediately after exercise decreases (Expert Opinion data)
5.1	13	t5_st1_n3	It is important to adapt exercise and dosage variables to make exercise harder when neuromuscular performance has improved based on objective findings (Expert Opinion data)
5.1	14	t5_st1_n4	It is important to adapt exercise and dosage variables to make exercise harder when a patient no longer perceives exercise to be difficult (Expert Opinion data)
5.2	1	t5_st2_1	The number of times an exercise is repeated within a given set (Repetitions) is an important variable to manipulate when making exercise harder (Expert Opinion & Clinical Trial data)
5.2	2	t5_st2_2	The amount of weight moved (Load) is an important variable to manipulate when making exercise harder (Expert Opinion & Clinical Trial data)
5.2	3	t5_st2_3	The number of training sessions per a specific timeframe (daily or weekly basis) (Frequency) is an important variable to manipulate when making exercise harder (Expert Opinion & Clinical Trial data)
5.2	4	t5_st2_4	The number of groups of consecutive repetitions performed in sequence (Sets) is an important variable to manipulate when making exercise harder (Expert Opinion & Clinical Trial data)
5.2	5	t5_st2_5	The subjective measurement of the sense of effort during exercise (Intensity of effort) is an important variable to manipulate when making exercise harder (Expert Opinion & Clinical Trial data)
5.2	6	t5_st2_6	The percentage of maximal force achieved by a muscle (Intensity of maximal voluntary contraction) is a important variable to manipulate when making exercise harder (Expert Opinion & Clinical Trial data)
5.2	7	t5_st2_7	The most weight you can lift for a defined number of repetitions (Repetition maximum) is an important variable to manipulate when making exercise harder (Expert Opinion & Clinical Trial data)
5.2	8	t5_st2_8	The time a muscle is under strain during a set of exercise (Time under tension) is an important variable to manipulate when making exercise harder (Expert Opinion data)
5.2	9	t5_st2_9	The ratio that defines the time spent in different phases of an exercise (Cadence/Tempo) is an important variable to manipulate when making exercise harder (Expert Opinion data)
5.2	10	t5_st2_10	The time taken to complete a single repetition (Repetition speed) is an important variable to manipulate when making exercise harder (Expert Opinion data)
5.2	11	t5_st2_11	Adding or increasing the length of isometric holds at inner or outer range (Isometric holds) is an important variable to manipulate when making exercise harder (Expert Opinion & Clinical Trial data)
5.2	12	t5_st2_12	The range of movement an exercise is completed within (Range of movement) is an important variable to manipulate when making exercise harder (Expert Opinion & Clinical Trial data)
5.2	13	t5_st2_13	The position an exercise is completed in (Exercise position) is an important variable to manipulate when making exercise harder (Expert Opinion data)
5.2	14	t5_st2_n1	It is important that the exercise or dosage variable most pertinent to a patient’s functional activity is manipulated when making exercise harder (Expert Opinion data)

## Sheet: Round 1 Clinical Trial Data
		WHAT: Materials	HOW: Delivery							WHEN, HOW MUCH: dosage														TAILORING: what, how			HOW WELL: planned
		Type of exercise equipment	Whether exercises are supervised or unsupervised	Measurement and reporting of adherence to exercise	Details of motivation strategies	a. Decision rules for progressing the exercise program	b. Description of how the exercise programme is progressed (e.g number of repetitions, resistance, load, speed	Each exercise is described so that it can be replicated (eg, illustrations, photographs)	Content of any home program component	Detailed description of the exercises (eg, sets, repetitions, duration, intensity) Compliments #7, and provide progression rules for individual exercises, including the home exercise program. Do not simply refer to the protocol based on the name of the developer.														c. Whether exercises are generic (“one size it’s all”) or tailored to the individual	d. Detailed description of how exercises are tailored to the individual	Decision rules that determines the starting level for exercise	e. Describe how adherence or fidelity to the exercise intervention is assessed/measured
		Provide equipment manufacturer, city, state, country, if appropriate, and appropriate copyright	Note if exercise is ‘direct’ one-on-one or indirect supervision	Provide exercise log in appendix, or specify method for both in clinic and home program compliance recording	Note behavioural strategies to improve compliance with home exercise program (See #10)	Provide criteria for progression of each exercise both in the clinic and in-home program (See #13)		Provide detailed instructions (including cues and modifications) for each exercise, including patient booklets in a table, appendix, or supplement. Avoid using only exercise names as descriptors.	Provide details on how home program was instructed, delivered, and progressed throughout intervention (Note # 1, 5, 7, 8, 11, 13, 14, 15)	Load	Number of Reps	Number of Sets	Rest in-between sets (seconds or minutes)	Number of exercise interventions (per day or week)	Duration of the experimental period (days or weeks)	Fractional and temporal distribution of the contraction modes per repetition and durations (seconds) of one repetition	Rest in-between repetitions (seconds or minutes)	Time under tension (seconds or minutes)	Volitional muscle failure	Range of motion	Recovery time in-between exercise sessions (hours or days)	Anatomical definition of the exercise (form)	Painful Exercise	If tailored, detail how decisions are made for choosing/progressing exercises, including options for therapist. Provide algorithm or low chart for tailored exercises.		Provide how specific sets, repetitions, resistances are determined initially, including the home program	Define markers of “success” (compliance, outcomes)
General Points	Chiu 2005	na	Supervised	not reported	not reported	na	na	na	na	na	na	na	na	warm up motor control plus light segmental exercise main session is segmental exercise	na	na	na	na	na	na	na	na	na	na	na	na	supervised sessions only
	Gupta 2010	na	HEP Only	Exercise diary	not reported	na	na	na	na	na	na	na	na	either motor control or segmental. Progressed from one to the other. ?periodized	na	na	na	na	na	na	na	na	na	na	na	na	exercise diairy for adherence
	Borisut 2013	na	HEP Only	"over 80% in all groups" - log book	not reported	na	na	na	na	na	na	na	5 mins between motor control and segmental	motor control first then 5 mins rest then segmental	na	na	na	na	na	na	na	na	na	na	na	na	log book used for adherence
	Falla 2013	na	Supervised once weekly and Unsupervised HEP	not reported	not reported	na	na	na	na	na	na	na	na	stage 1 - 1 craniocervical flexion, 1 craniocervical extension stage 2 - 1 cervical flexion, 1 cervical extension	na	na	na	na	na	na	na	na	na	na	na	na	supervised sessions only
	Bobos 2016	na	Supervised once weekly and Unsupervised HEP	not reported	not reported	na	na	na	na	na	na	na	na	supervised twice per week HEP unknown	na	na	na	na	na	na	na	na	na	na	na	na	not reported
Motot Control Exercises	Chiu 2005	* Biofeedback Unit	na	na	na	Not reported	not reported	Craniocervical flexion in supine	NA no HEP	Not reported	10 mins	1	na	twice per week	6 weeks	not reported 10 second isometric	15 seconds	10 seconds	not reported	between 20-30mmHg on CCFT	not reported	not reported	not reported	Dosage individualised	difficulty inidividualised to ROM between 20-30mmHg	not reported how activation level determined	na
	Gupta 2010	* Biofeedback Unit * educational leaflets	na	na	na	* ability to hold desied mmHg for 10 seconds without retorting to retraction or use of superficial neck muscles or jerky movements * progressed to segmental exercise once 30 mm Hg achieved	* increased ROM * then progressed to segmental	Craniocervical flexion in supine	as per column I	20-30 mmHg in 2 mmHg increments	10	1	na	once daily	6 weeks	not reported 10 second isometric	not reported	10 seconds	not reported	between 20-30mmHg on CCFT	not reported	YES	not reported	Dosage individualised	difficulty inidividualised to ROM between 20-30mmHg	20-30mmHg determined using * smoothness of movement * reduce contraction of superficial muscles * avoiding retraction	na
	Borisut 2013	* Biofeedback Unit	na	na	na	not reported	not reported	Craniocervical flexion in supine	as per column I	22 - 30 mmHg (no details on increments etc)	15	1	na	once daily	12 weeks	"slowly" 10 second isometric	10 seconds	10 seconds	not reported	between 22-30mmHg on CCFT	not reported	YES	pain free	Unclear	na	not reported	na
	Falla 2013	* Biofeedback Unit	na	na	na	* progressed at 6 weeks	* progressed to segmental	Craniocervical flexion in supine Craniocervical extension/flexion and rotation propped on elbows	as per column I	not reported	not reported	not reported	not reported	twice daily	8 weeks	not reported	not reported	not reported	not reported	inner range craniocervical flexion	not reported	YES "SMOOTHLY"	pain free	Progression and dosage individualised	not reported how	not reported	na
	Bobos 2016	* Biofeedback Unit * dvd of exercises	na	na	na	not reported	not reported	Craniocervical flexion in supine	as per column I	not reported	not reported	not reported	not reported	supervised twice per week HEP unknown	7 weeks	not reported	not reported	not reported	not reported	not reported	not reported	not reported	not reported	not individualised	na	not reported	na
Segmental Exercises	Chiu 2005	* Multi Cervical Rehabilitation Unit	na	na	na	* once able to complete 12 reps or more	* increased load by 5% of peak isometric strength	Flexion and Extension in sitting using MCRU	NA no HEP	20% of peak isometric strength during warm up 30% of peak isometric strength for main session	warm up - 15 main - 8-12	warm up - 1 main - 3	5 mins	twice per week	6 weeks	not reported	not reported	not reported	not reported	full ROM	not reported	not reported	within patients pain tolerance	Dosage individualised	20% of peak isometric strength during warm up 30% of peak isometric strength for main session	use of peak isometric strength testing	na
	Gupta 2010	* educational leaflets	na	na	na	progressed to isometrics throughout range once good quality of movement	* increased ROM * then progressed to isometric	Cervical extension in sitting with craniocervical flexion	as per column I	weight of head	not reported	not reported	not reported	once daily	6 weeks	not reported	not reported	not reported	not reported	limited within the quality of ROM	not reported	YES	not reported	Dosage individualised	load of head unique to individual	progressed to segmental if able to achieve 10x10 seconds 30mmHg without poor technique	na
	Borisut 2013	* ?weights for head	na	na	na	* progressed at 4 weeks	* increased sets to 3	Flexion and Extension in supine/prone (unclear how weights were used)	as per column I	Stage 1 12-15RM Stage 2 15RM @ 12RM load in stage 1	Stage 1 12-15 Stage 2 15	Stage 1 1 Stage 2 3	1 min	once daily	12 weeks	"slowly"	not reported	not reported	use of RM	full ROM avoiding pain or discomfort	not reported	not reported	pain free	Dosage individualised	RM used for load	12 RM used	na
	Falla 2013	none	na	na	na	not reported	not reported	Cervical flexion with craniocervical neutral in supine Cervical extension with craniocervical neutral in 4-point kneeling	as per column I	weight of head	15	1	na	twice daily	8 weeks	01:01:01	0	3 seconds	not reported	not reported	not reported	YES "SMOOTHLY"	pain free	Progression and dosage individualised	not reported how	not reported	na
	Bobos 2016	* elastic resistance * dvd of exercises	na	na	na	not reported	not reported	Flexion and Extension in supine/prone Flexion in standing head agaist wall	as per column I	weight of head ?elastic resistance	not reported	not reported	not reported	supervised twice per week HEP unknown	7 weeks	not reported	not reported	not reported	not reported	not reported	not reported	not reported	not reported	not individualised	na	not reported	na

## Sheet: Round 1 Expert Opinion Data
record_id	MC - 1. Exercise Variables b) Please list and provide examples of other exercise variables other than dosage you consider important when prescribing motor control exercise.	MC - 1. Exercise Variables a) Please list and provide examples of all the dosage variables (e.g sets, repetitions) you consider important when prescribing motor control exercise for chronic non-specific neck pain.	MC - 2. Patient Factors - Please list and explain patient factors you consider important that may change the exercise variables you identified in Question 1 A) and B).	MC - 3. Other Factors - Please list and explain any other factors you consider important that may change the exercise variables you identified in Question 1 A) and B).	Seg- 1. Exercise Variables b) Please list and provide examples of other exercise variables other than dosage you consider important when prescribing segmental exercise.	Seg - 1. Exercise Variables a) Please list and provide examples of all the dosage variables (e.g sets, repetitions) you consider important when prescribing segmental exercise for chronic non-specific neck pain.	Seg - 2. Patient Factors - Please list and explain patient factors you consider important that may change the exercise variables you identified in Question 1 A) and B).	Seg - 3. Other Factors - Please list and explain any other factors you consider important that may change the exercise variables you identified in Question 1 A) and B).	General Comments
1	Choosing one of these sensations : - Stay comfortable - Stimulating (fatigue, small pain,...) without irritating (pain stays more than 3 minutes after the end of the exercise) - RPE 7-9 very hard And this 4 times a day, whenever the patient wants to, even in a row.	Focusing on the effort or on any other variable than pain The exercise must be challenging regardless of the technique Giving a theoretical framework sticking to patient's values and expectations Reassurance and encouragement by multiple cues along the exercise	Hypervigilance: If the patient is constantly focused on his pain and if he reassess constantly how much pain he feels, then I'll tend to use an attentional focus on other sensations, so I'd use a RPE dosing. Fear-avoidance : If the patient fears too much engaging in an activity causing pain, then I'll tend to use a lot more a "comfortable" dosing. If he fears it but agrees to engage, then I'll us…	Unability to lay down during the day may make me offer another frequency to patients	Choosing one of these sensations : - Stay comfortable - Stimulating (fatigue, small pain,...) without irritating (pain stays more than 3 minutes after the end of the exercise) - RPE 7-9 very hard And this 4 times a day, whenever the patient wants to, even in a row. NB: MCE and segmental exercises are different kind of exercises but that may exhibit their effects through the same mediators.	Focusing on the effort or on any other variable than pain The exercise must be challenging regardless of the technique Giving a theoretical framework sticking to patient's values and expectations Reassurance and encouragement by multiple cues along the exercise	Hypervigilance: If the patient is constantly focused on his pain and if he reassess constantly how much pain he feels, then I'll tend to use an attentional focus on other sensations, so I'd use a RPE dosing. Fear-avoidance : If the patient fears too much engaging in an activity causing pain, then I'll tend to use a lot more a "comfortable" dosing. If he fears it but agrees to engage, then I'll us…	Unability to lay down during the day may make me offer another frequency to patients	Motor Control Exercises may exhibits their effects through other mediators than motor control. No good quality evidence indicate a mediating effect of motor control. For low back pain it seems not be the case: Wong, A. Y. L., Parent, E. C., Funabashi, M., & Kawchuk, G. N. (2014). Do Changes in Transversus Abdominis and Lumbar Multifidus During Conservative Treatment Explain Changes in Clinical Ou…
2	repétitions (3 to 10 ) Number of sessions through the day (more is better, at least 3x is encouraged) Range of motion (the farthest ROM are considered higher dose)	Focus on the quality of mouvement : the intent must be to perform a perfect technique (it does not matter so much if it is not a success) Pain : the exercice can be unconfortable but should not trigger excessive or lasting pain Visual feedbac : with or without mirror	Irritability : reduce ROM if patient is irritable, tolerate less pain during exercice, do more sets but less reps. hypervigilance : discourage the focus on the quality of movement. If patients are really clumsy, encourage the use of a mirror to check & learn the desired mouvement Patients expectations and preferences : higher dosages are use if patient find the exercice fun or has strong expactat…	The facility with which they can find themselve in a non shaming posture to exercise -> adapt the suggested number of time during the day, or even the proposed exercices	Set : 1 to 5 Reps 6 to 15 Time of hold (isométrics): 6 seconds to 45s Resistance (usually self administred and highly subjective) lowest possible, low, medium, heavy, highest possible free weights (500gr to 5kg) Perceive Exertion (on a 0-10 scale) Reps before failure (usally 0 to 3, if relevant)	Focus on the technique (Y/N) Focus on the region / focus away from the pain (or fear, or limitation) perceived pain : pain should stay acceptable, and exercices should not trigger ongoing pain. Use of free weight (Y/N)	High pain severity : reduce intensity or load Hight endurance/strenght : increase quantity or load increased temporal summation : increases sets, decrease reps. if needed progress loads before reps. Negative belief, fear avoidance : modify the focus of the exercice (both distraction and focus/mindfulllness like can be tried). Sensation of fragility : use progressive weights, starting very low but…	availability of weights at home conditions the use of hight load in the home program	I can classify the exercices I provide to my patient between segmental and motor control exercice but it's not the clinical framework I reason with. I am under the impression, according to my comprehension of the litterature that exercices are not so specific and that it is best to reason according to pain mecanism (nociceptive/nociplastic/neuropathic pain dominance), patients preferences and exp…
3	I tend to try and keep motor control exercises to very high rep ranges dependant on patients tolerance. Typically I may encourage patients to do 5-10 reps every hour or two and once this gets easier I will then begin to encourage them to do bigger sets but less frequently...sets of 15-20 every few hours	tempo - varied dependant on specific goal with patient - i.e are they for movement patterning, confidence, pain tolerance... execution - if working for control will encourage to focus on perfect technique. If they are for confidence/pain tolerance I will be more relaxed on technique to focus on movement timing/rest - in both how often they do reps and how long they leave between sets ability - if…	pain sensitivity - little and often rather than big sets with more pain sensitive patients ability - if people are better at exercise I will give them more freedom progression outside life - is the patient in a job/lifestyle where they can do what I am asking - if not we might have to adapt what I am asking confidence - is there anything I can do in session to make them more confident in there ab…	equipment available - can effect prescription but should not affect quality - (not motor control example but bent over row vs pull down vs pull up) other exercise - can we use other exercise/sport knowledge to help with technique on prescription. Also do they play a sport with specific requirements (boxers motor control needs will be very different to a hockey players)
4	10 repetitions, 3 - 5 times a day	slow performance	ability to monitor performance of the exercise by the patient and adjust the exercise dependend on the actual performance	feeling of capability and control over hte exercise	10-12 repetitions 1- 2 daily	slow performance,	pain increase until 24 hours is acceptable	increasing experience of self-management to do the exercises
5	This is totally dependent on capability and other factors described below but it is important to set out Frequency: daily 2-3 times Load: low load initially ie 20%mvc but can be increased depending on capability Sets: depends on capability assessed but often 1-3 Reps: depends on capability assessed 5-30	Tempo: slow emphasis on technique and skill	Pain severity an irritability Response to exercise ie revaluate outcomes Attitude to exercise of patient Time constraints	issues concerning adherence ie getting bored of gentle exercise incorporation into functional tasks how well it is explained to patient how bigger priority it is - we still don't know how relevant they are to patients with neck pain, at present they are associations with cause-effect studies difficult to undertake	Again totally dependent on capability and other factors described below but it is important to set out Frequency: strength focus 3/week, endurance focus 4-5/week Load: strength focus 50-80%MVC, endurance focus 20-50% MVC Sets: strength focus 1-3 sets, endurance focus 1-4 sets Reps: strength focus 5-10, endurance focus 10-20	good technique - movement control essential speed/tempo	Pain severity an irritability Response to exercise ie revaluate outcomes Attitude to exercise of patient Time constraints Other health related factors especially for exercise ie. cardiovascular	issues concerning adherence ie need for equipment, set up relevance to functional tasks how well it is explained to patient how bigger priority it is - what does the patient require in their life continuation as a maintenance program	While I think trying to define dosage of exercise is informative it is also potentially misleading. These 2 categories of exercise are a continuum and while variables will differ depending on 'intended training effects ie skill acquisition v hypertrophy v endurance etc' it really does depend on the persons life requirements. I am not sure if the parameters need to be any different to that recomme…
6	1. First element is to ensure that the patient is performing the correct movement to facilitate the deep neck flexors or extensors while minimising action of superficial muscle layers (e.g. correct craniocervical flexion action for cervical for deep cervical flexors; correct craniocervical extension for RCP major and minor, correct C1-2 rotation action for obliquus capitis superior and inferior; …	the exercises should be performed - at a slow and controlled speed, with no jerky actions - with control of the correct movement pattern - the technique has to be accurate enough to facilitate the muscles of interest		The pressure biofeedback is necessary in the clinic to attain baseline assessments/reassessments of performance and to train and progress the CCF training, No equipment is needed for this phase of training for home exercise for either the flexors or extensors. Design a program with the patient which encourages compliance, As indicated above, the recommendation is that the pressure biofeedback is …	Cervical flexor strength/endurance exercises. Cervical flexors: Head load as resistance, varying the angle of gravity i.e head lift starting at the level the patient can control. Easiest to hardest - head lift from sitting head resting on wall, progressive reclined sitting position, off two pillow, then one pillow and for high level, off the bed. Dosage 3 sets of 5 x 5 sec holds (can progress to …	technique is important to ensure that the deep muscles are being strengthen in concert with the superficial muscles. Flexor strengthening: during all head lift exercises, the exercise should be initiated with craniocervical flexion and the craniocervical region maintained in a flexed position throughout the exercise. Loss of this position indicates that the load has exceeded that able to be contr…	Exercise load and repetition should be such that it does not cause neck pain while exercising.	the quality of the exercise performance should be upheld in all home programs Exercise with equipment that is readily available to the patient at home. Otherwise compliance stands to be poor. Design a realistic program with the patient to encourage compliance.	Dosage also includes time taken to achieve training goals. For both motor learning and strengthening exercises, this can be highly variable. Research has shown that e.g the deep neck flexors can be trained in as little as 2 weeks in patients with 'milder' motor control deficits and on average probably 4-6 week training. However when motor control deficits are quite profound (eg chronic recalcitra…
7	Usually get them doing twice daily, working at level able to achieve - up to 10 reps, 10 second hold for CCFT Add functional task of occipital lift to continue with posture correction regularly throughout the day If unable to do that well - might be just doing the movement, then holds 5 seconds etc Once they can get to around 26mmHg then progress to strengthening Other exercises might get them do…	Yes agree with above- slowly, good technique, break down the task- start with large range of motion to get the idea of the task and then consider feedback re superficial muscles and holding the position If pain exacerbation try to limit this as much as possible.	The aim is the same but the amount they do is varied based on the variables above and pain etc. Also if they only do once per day that's ok too.	They shouldn't need equipment, just a towel for correct positioning of the head in neutral. Can test and teach them the pressure levels to achieve but they don't need the PBU at home for example. They might use a laser for feedback if necessary but usually they don't need it	For flexors I would start with headlights off 2 pillows progressing to no pillow as required for functional needs. They again might start with 5 X 5 sec holds building to 10x10 and 2 sets of these, then change the position. Similar for extensors / ;lateral flexors- altering the position they perform it in to make it more difficult- eg in a plank position, side plank etc. If they require further s…	Tempo should still be considered but can be used to alter the level of difficulty, execution should still be good technique	high pain and exacerbation will alter how quickly they can progresss. Also functional demands and needs for their activity levels.	A lot of these exercises can be done by altering the patent position without the need for equipment, but simple weights on a bike helmet or theratube can be added. Can do things like eccentric lowering over the bed and concentric return etc if needs be.	Generally the exercise is guided by several factors and should not be a one size fits all approach.
8	low load high repetition with emphasis on progressing duration of hold and number of repetitions over time. Preference to be performed sporadically throughout the day i.e. 5 second hold, repetition until fatigued, performed twice a day, progression to 10second hold, repetition until fatigued, performed 3 times a day, progression to 15 second hold, repetition until fatigued, 3-5 times a day.	- Performed at a slow speed - performed with view to achieve sensation of fatigued - progress through positions of challenge, sitting with back of head against wall, standing with back of head against wall, sitting with head away from wall, standing with head away from wall, supine lying, supine lying, 4-point kneeling - introduce additional movements i.e. sustained craniocervical flexion with ce…	With Chronic presentations I advise performing repetitions, duration of hold and sets to be performed based on either an objective figure (if that what motivates the patient) or a sensation of effort or fatigue being achieved rather than prescribing dosage based on symptom. It is always hoped that from commencing rehab to concluding rehab that an increase in exercise variables will be achieved wh…	As often as possible I demonstrate / supervise the exercise in clinic as a prescribe it to be performed at home ( I don't do much different in clinic to what I hope for the patient to do at home). I will be guided by the patient as to what they believe is an achievable and realistic expectation of how much exercise can be performed whilst continuing with the other aspects of their life. I additio…	-higher load, lower repetition with view to progress on load i.e. 6 repetitions through available range against a resistance that causes fatigue by the 6th repetition 1-2 x times a day, progressing up to 10 repetitions through available range against a resistance that causes fatigue by the 10th repetition 2-3 x a day. - once 10 repetitions have been achieved i would not typically progress on repe…		I advise performing repetitions, load and sets to be performed based on either an objective figure (if that what motivates the patient) or a sensation of effort or fatigue being achieved rather than prescribing dosage based on symptom. It is always hoped that from commencing rehab to concluding rehab that an increase in exercise variables will be achieved whilst correlating with an improvement in…	As often as possible I demonstrate / supervise the exercise in clinic as a prescribe it to be performed at home ( I don't do much different in clinic to what I hope for the patient to do at home). I will be guided by the patient as to what they believe is an achievable and realistic expectation of how much exercise can be performed whilst continuing with the other aspects of their life. I additio…
9	Repetitions: 6 - 8 Sets: 4-5 - Spaced throughout the day Hold time: 10 second and gradually progress further	Tempo: Slow controlled rhythm 40-60% of effort while performing exercises Effort to built up gradually and release gradually Do not hold breath while performing the exercise Avoid neck movement and upper trapezius contraction while performing the exercise	High pain / High irritability: reduce sets/reps/ hold time/effort ratio Similarly the factors could be influenced by presence of any particular co-morbid conditions, if any.	With home exercises compliance would be the most important aspect, However I would not insist on strictly adhering to the given dosage only and allow patient to judge and progress accordingly	Repititions: 8-12 Sets: 2-3 Intensity: 60-70% of 1 RM ((commence with 40% of 1 RM and progress gradually)	Tempo: slow controlled movement in both the phase i.e. concentric and eccentric Brief isometric hold at end of contraction to enhance muscle activation Rest time 60 sec between each set	High pain/irritability : lower reps/sets/effort etc. To be adjusted to allow patient to do exercises in mild to moderate discomfort but absence of severe pain	Particular focus on avoiding accessory muscle activities. Focus on quality of exercise rather than completing the prescribed dosages Patient to decide right time to progress in intensity of exercise	For all the exercise programme, technique is important but individual difference and variance should be accounted too. Patient should be given a clear understanding of exercises and its aim and provide framework within which they can progress accordingly rather than rigid prescription to follow. Although cervical exercises tends to be very tedious and patients are likely to loose adherence to the…
10	Sets 2-3 Repetitions not more than 10	Execution Time maintaining position Comfort of starting position	Pain intensity - reduce sets and repetitions Neural component - more care with positioning Kyphosis- positioning	At home or work - rather do one or two exercises with fewer repetitions regularly than just 10 once a day	Do different movements e.g. flexion extension, lateral flexion 1 set Start with 5 - 7 and build up to 10 - 15	Execution - slowly and controlled	Pain intensity - fewer repetitions Neural component - positioning	Some of these can easily be done at work as pause exercises	I don't think it is necessary to do "hi-tech" exercises, but rather to get more movement regularly and change of position
11	Pending examination of pain free exercises. 2 sets of 15 repetitions with increasing load as exercises progresses	Loading set in context of the clinical situation through continued observation of the clinician. I would advocate against that technique becomes the focus here instead of the patients clinical situation.	Patient's condition Pain related to exercises Pain related to other treatment Pain related to daily living	Progress of collective treatment Estimated progress and patient reported progress of treatments elements in collective treatment Compliance to treatment and exercises	Pending examination of pain free exercises. 2 sets of 15 repetitions with increasing load as exercises progresses	Loading set in context of the clinical situation through continued observation of the clinician. I would advocate against that technique becomes the focus here instead of the patient's clinical situation.	Patient's condition Pain related to exercises Pain related to other treatment Pain related to daily living	Progress of collective treatment Estimated progress and patient reported progress of treatments elements in collective treatment Compliance to treatment and exercises	I have answered both motor control exercises and segmental exercises with identical responses, as I fear this leads to a focus on technique rather than a focus on the patient's condition. From my current perspective I see so much published and know of unpublished material, that I understand motor control exercises as so much more, than merely training of the deep cervical flexor muscles. The inte…
12	3-4 sets of 30-60 seconds	Pain levels Fatigue Tempo Isometric holds at inner range	High pain reduce sets and reps Lifestyle and how busy they are Length of symptoms: more acute less volume Age also less volume		2 sets of 10 x 5 second hold with patient selected progression up to 30 reps	Isometric holds Not compensating with other muscles Tempo slow	High pain slower progression Older age lower total reps target		When patient has specific goal/task parameters would change to achieve power/strength/endurance depending on the task needs. If pain main goal then exercises are just exposure to movement and then reps/sets are less important and all patient selected
13	For home: "little bits often" Do 2-5 reps every hour during work. use them to change your posture if you feel pain For clinic: monitor patient position and choose reps based on them being able to continue with correct 'form'- this could be anywhere form 5-15 reps- would aim for 3 sets of this	certainly technique most important- so spend much time teaching patient how to recognize when their technique is right or wrong; teaching them how to recognize a 'good' pain vs a pain that suggests their technique is wrong; monitoring body position of the whole body, and not just the specific area holding an exercise for a number of seconds consistent with what the patient can do with correct tec…	ability to comprehend and understand the technique- this may be affected by age, general fitness/exercise skills, memory skills regardless of pain severity, I would help patient to be able to do a level of exercise that did not increase their pain- this is not usually related to sets/reps, but instead related to ability to do correct technique that does not increase pain. If they can find this 's…	Quality of exercise just as important at home- do not want patient doing an exercise or movement that is reinforcing the habitual movement pattern that caused the problem in the first place. Usually these exercises do not need any equipment- it is about the person being able to recognise correct and pain free movement independently. the most important factor is how the person fits it into their l…	overload principle important here, so would do 3 sets to fatigue with good form. This would usually be anywhere from 5 to 25 reps; or if doing an exercise that was more about holding isometrically, would do 10 reps of 5-10 seconds, and building the number of seconds. Once they got to 30 seconds, would not do more than about 5 reps	depends on the exercise and the purpose. usually these would be reasonable slow and controlled, but you might have a patient, a football player for example where speed might be important, so in that case you would do things faster - specificity of exercise for the tasks that are giving them neck pain always think technique most important though- need to strengthen the muscle you are targeting, an…	age, baseline strength level, specific task that they aren't able to do because of neck pain, daily schedule and how they will fit this type of exercise in ( as this type would be done more as a block of exercise to fatigue and needs to be done at a time when they can tolerate it but also don't want to fatigue them too much before important daily tasks so might do at the end of the day- need to w…	their job or sport and the activities they required to do;	even though I identified as an academic and researcher, I found most of my answers to these questions were based on what I would do as a clinician and my 10 years in clinical practice. i can't say they are based on any research at all - its more what worked for my patients
14	Resp, sets and 'feeling' - when patient feels that they have done enough	quality of control of movement	Pain - work within pain free range and at a comfortable speed Must be able to control throughout movements	Patient understanding of exercise when it goes wrong	Resp, sets and pain	can it be controlled and pain free	Feel comfortable throughout exercise	Ability for the patient to know when they are working well
15	3 sets of 8-10 repetitions	tempo, pain during exercise, fatigue or pain after exercise	all		3 sets of 8-10 repetitions	pain or fatigue during or after the exercise	all
16	Hold time of each contraction Position of the Cx - with respect to gravity - supine vs prone Functional position is also important - sitting upright and while performing daily activities or work	Yes - tempo and execution is important state of other muscles - especially scapular muscles- are they relaxed To define "motor control exercises" - as purely retracting the chin and performing deep neck flexion is an overly simplistic definition	Psychosocial factors Fear avoidance behaviour any previous trauma serious degenerative changes in spine age, gender	Daily physical activity pattern Occupation and job nature doing the exercises under PT supervision, doing home ex's alone or in a group? how to monitor compliance of home exercises? -diary? phone call?	same - hold time of each contraction	instructions to patient - how to do the exercise correctly body posture - leaning back on chair ? keep back upright? other muscles are relaxed? e.g. upper trapezius? scapular position?	same factors - as for Motor control ex	same factors - as for Motor control ex	What are the outcome measures being examined in this study? any co-interventions allowed for the participants? Need to know PICO and study design
17	hold for 10 seconds, 5-10 repetitions, 2-3 sets, 2-3 times a day	Tempo - perform slowly Breathing - normally Relax the front part of the neck and shoulder	High pain severity - reduce sets and repetitions Low pain severity - increase sets and repetitions, practice the exercise in other body position e.g. sitting with the head against the wall and then progress to other functional activities	Cognitive level - if the patient can understand the exercise correctly Neck proprioception - patient's own body awareness	8-10 repetitions, 2-3 sets, once a day	Tempo - slow and in a controlled manner Direction of resistance - important to guide the arc of motion Loading of the thera-band	High pain severity - reduce sets and repetitions Low pain severity- increase sets and repetitions, increase the loading of the thera-band	Practicability of performing the exercise during the day or with busy schedule e.g. in workplace Quality of exercise is important and quantity can be compromised (e.g. perform the exercises less frequently ) if that's an issue.
18	I don't think these are motor control exercises. What is motor control? They are more exercises to train movement especially in patients who are fearful. I would use them as such in the early rehab stages only to practice movement in a supported way. Repetitions would be ~10. I don't think of it in terms of sets as this is more appropriate to strengthening exercises which these are not.	Perfect technique is over rated and in my view aiming for this catastrophises the patient. Just move - the rest is unimportant.	pain severity should not influence exercise prescription. Perhaps the high pain is more due to fear of movement an distress?		Why are they called segmental exercises? This makes no sense. Aren't they strengthening exercises? If strengthening is the aim, the the principals of muscle strengthening should be adhered to. This means working to fatigue. This could be higher reps, less resistance e.g 3 sets of 10-15 reps or higher resistance and less reps 6-8, 2-3 sets.	same principles as for strengthening muscles in other body areas. controlled reps	older patients - more reps less resistance. Younger fitter patients - more resistance and lower reps.
19	2-3 sets as tolerated, use motivational interviewing techniques so the patient chooses	Patient's willingness to exercise, their personal circumstances	Pain control Fear of exercises	Patients physical ability to exercise in the older person Compliance Patient choice	I use a functional programme of exercises, that may include the use of small hand weights or theraband. My focus is not on how many, usually the patient leads on that.
20	Initially no raising of the back of the head (simple retraction) Starting 10 seconds, 10 times. Building to 20 seconds, 5 times. Building to 30 seconds, 3 times Repeat process with tiny raise of occiput off pillow/bed. Progression only if can perform without co-contraction of Sterocleidomastoids	Performance sports may progress to resistance band or sand bag forehead weight.	Thoracic Kyphosis/Dowagers deformity may necessitate more support/pillows. Needs to be non-aggravating of pains in all cases	Availability of biofeedback	8-12 reps for 3 sets	Slow with good form Limited co-activation/splinting	Any aggravation of pains during or after means reduce load, correction of technique or discard exercise	Form first, load second	Particularly useful exercises in chronic whiplash and any chronic pain post other Cx traumas. Also seems to be useful in managing neck pains post cervical surgery.
21	Supine: feedback-feedforard system - visual or tactile or audio; i.e. pressure biofeedback (visual); palpation (tactile) of SCM activation; posture preset (audio feedback by physio correction to neutral posture) Resistance: head or ½ kg increments; Progression of resistance to higher Phase: tubing yellow to red; position/posture; Pain level: pain free Training method: 12 RM level pain free Start …	resistance: position/posture (sitting, 3/4 supine, supine); using gravity as resistance element; grading: excursion depth of movement; start position of head, thorax, body breathing / co-contraction posture set understanding learning capacity of individual compliance or adherence variables - buddy system, personal goal setting, positive self talk contextual variables - what is practical for the p…	learning ability psychological variable: fear avoidance beliefs; anxiety, depression, concentration compliance or adherence start posture; quality vs quantity pain level: establish tolerance line contextual variables - what is practical for the patient, what is doable, timing during day	keep it simple tailor the exercise to the patient availability of equipment social support system	Region of the neck (upper cervical, mid cervical, lower cervical; cervico-thoracic) Direction of movement: straight plane, combined Type of movement: static or dynamic forces, Type of contraction: isometric, concentric, eccentric, plyometric Speed and sequence of movement Feedback-Feedforward system: verbal, tactile; visual... Technique: type of exercise and exercise execution, Environment/Equipm…	resistance: position/posture (sitting, 3/4 supine, supine); using gravity as resistance element; grading: excursion depth of movement; start position of head, thorax, body breathing / co-contraction posture set understanding learning capacity of individual compliance or adherence variables - buddy system, personal goal setting, positive self talk contextual variables - what is practical for the p…	learning ability psychological variable: fear avoidance beliefs; anxiety, depression, concentration compliance or adherence start posture; quality vs quantity pain level: establish tolerance line contextual variables - what is practical for the patient, what is doable, timing during day	keep it simple tailor the exercise to the patient availability of equipment social support system	This questionnaire was confusing. The context is needed to respond to the question....
22	sets eg 1-3 reps - may be low to start with, depending on ability yo perform the task well eg 5-10 duration of hold eg 3secs - 10 secs duration of rest in between efforts eg 3-5 secs frequency - could be several times a day, or once a day. But probably at least 3 times a week.	Because I think of motor control as 'quality' of movement, the dosage would depend on how aware the patient is of their ability to perform the correct movement pattern. We would initially work together to ensure best technique and educate pt to feel when they might be loosing that good technique because we want to avoid reinforcing poor patterning.Then they can work with more confidence independe…	A bio feedback may be useful for quality of mvt and increasing sustained holds with sub max effort. This might not be practical to use every time, so could use this 3 times a week, other sessions without depending on practicalities for the patient. Monitor irritability of symptoms. Less effort / slow into tightness, not pain for example. Awareness of quality of form and function. Decrease reps to…	able to use biofeedback, mirror, ball. Positions they can exercise in terms of practicality, or most effective, or most comfortable. Fear avoidance - might not be so concerned about quality, to start with may just want to give the confidence to move. Further assessment down the chain eg sitting / symptomatic postures and ADLs. eg scapular control? Thsp mobility. Lsp Psycho social factors pain dri…	sets 2-3 reps 5-8 Sustained holds 5secs - 1minute and more , to reflect the functional aggravator. rest for full recovery in between times frequency: 3-4 times week. Rest days in between exercise days resistance	slow and controlled quick response to resistance re functional ability to add in other movements eg UL and LL movements whilst maintaining neck stability re functional	pain severity - less resistance and sustained holds to start with Education - understanding of clinical reasoning for HEP Into fatigue but not into failure of form - avoiding DOMs and compensatory strategies.	Quality to target correct mm activation. monitor over activity of other mm. positional / postural factors re aggravators practicality of the exercise for pt - fitting into lifestyle. equipment - use of bands for resistance for example. other pain drivers incl psychosocial, expectations, perceptions, previous experiences. red flags	I think I have answered some questions in the wrong box. Choice of exercise is in association with clinical reasoning, the EBP and the individual in front of you. So it is difficult sometimes to divide these into specific categories because they are interdependent.
23	normally 10 repetitions without exhaustion or pain. 3 sets.	tempo; lying- sitting -standing; stable to unstable surface - arm movements - ...	pain and exhaustion		I don't use these kine of exercises				The kind of exercises are very limited. Is there any reason why to limit the exercises.
24	10 secs x10 reps is a reasonable value that incudes some endurance and time under tension/ relearning.	good technique, slowly and non maximal effort.	the exercise should not induce pain therefore severity should not be a factor. Reps/sets can be reduced if fatigue is brought on sooner.		2-3 sets until fatigue	tempo, slow paced.	ideally exercise should be non painful
25	Depends on multiple factors: Pain levels, quality of movement, technique during the exercise, general activity levels (i.e. sedentary v's rugby prop forward) etc. On average I would aim for 2-3 sets of 5-12 repetitions, but I often use phrases like 'little and often'.	Technique must be accurate. Speed of exercise can be varied depending on the patient, as can length of hold, degree of movement (i.e. half range, 3/4 range) and position of exercise (i.e. lying, sitting, standing etc).	Pain response is important as if too painful, likely that the patient will be less compliant - need to find a position where the patient is more comfortable, number of reps that can be achieved with good technique and degree of movement that suits the patient. Also, previous experience is important. If the patient has previously done an exercise which has aggravated the pain (maybe with another t…	Work - need to adjust so that patients can do some exercises in work. This has worked well with a number of patients I have worked with. If they can do something in work, they can leave notes on their desk/ set an alarm and many have preferred this to exercising at home.	Again, depends on the patient and what you are trying to achieve. If the patient is a prop forward or a high speed driver (i.e. F1), will likely use heavier resistance and look to increase reps to more endurance. 3-5 sets of 5-8 reps. But can increase reps as described as above.	Speed, technique is again important. Rest -allowing 2-3 mins in between sets. Number of times a week.	Pain during and after the activity- if in patients acceptable levels then continue. If not than adjust.	Response to exercise - if patient coping well then increase resistance or sets.	All depends on the patient, and will be adjusted accordingly. No set reps and sets for a specific exercise.
26	Sets 3 and repetitions 15-18. Gradually increase intensitet and decrease repetitionsfear avoidance	Perform slowly with fuld control, cocontract and remember to decrease tension slowly.	Fear avoidance, pain intensitet, mobility, pain chronicity. Reducere set, increase repetitions and begin at lover intensity to increase self efficacy	Teach the patient to feel if the exercise is done correctly and if the pain is within normal somrenes or an alarm signal. Always less important if exercise is done correctly conpared to if it is done at all.	3 sets, start with 15-18 repetitions, later increase load and lower Number	Load during both eccentric and concentric phase, perform controlled and with stability provided by cocontraction.	Fear avoidance, pain intensity, chronicity of pain. Use a combination of intensity, duration and repetition that increase self efficacy most.	Total dose is more important than each element. But probably intensity should be as high as tolerated untill reaching around 8 repetition max. But only if it can be performed in a slow and controlled way.	Personal opinion is that there is not much difference between these exercise treatments and that most patients are not able to totally separate activation. Most studies measure if the intended activation is reached but not controlling activation in all other muskel groups. Much more relevant to establich normal daily life Beck function without a pain related fear of movement and activation.
27	Depends, sometimes to fatigue or inability to perform. Then build sets and reps. But if looking for specific number then 10 reps 3 sets is probably a safe mean.		pain, inability to perform appropriately,
28	I am sorry, this is a very clinical question. I am an academic for too lang to give a reasonable answer on this issue.	I am sorry, this is a very clinical question. I am an academic for too lang to give a reasonable answer on this issue.	I am sorry, this is a very clinical question. I am an academic for too lang to give a reasonable answer on this issue.	I am sorry, this is a very clinical question. I am an academic for too lang to give a reasonable answer on this issue.	I am sorry, this is a very clinical question. I am an academic for too lang to give a reasonable answer on this issue.	I am sorry, this is a very clinical question. I am an academic for too lang to give a reasonable answer on this issue.	I am sorry, this is a very clinical question. I am an academic for too lang to give a reasonable answer on this issue.	I am sorry, this is a very clinical question. I am an academic for too lang to give a reasonable answer on this issue.	I would recommend to keep all exercises as much evidence based as possible. There must be some research been done on various dosages and duration of exercises?
29	I tend to ask patients to try to perform 3x10 reps, 2-3 times per day. I advise all patients to try to hold each rep for 5-10 seconds. With motor control work I advise if there is time and motivation then doing more than 3x10 reps, 2-3 times per is preferable	As described above...the length of time the contraction is held is important, with optimum technique, mimimal propensity to insight pain that might be inhibitary (DOMS type symptoms I think is acceptible)	Propensity to elicit significant pain (either their Cx pain or ancillary symptoms such as headache) ie >3ish on a VAS scale would be conterproductive in my view Busyness of patient Motivation of patient	Comorbid health or systemic condition such as Fibromyalgia or chronic fatigue syndrome I often encourage purchasing & use of the biopressure feedback to inprove compliance and objectivity as well as provide and outcome measure mechanism

## Sheet: Round 2 
record_id	t1_1	t1_2	t1_3mc	t1_3s	t1_4mc	t1_4s	t1_5mc	t1_5s	t1_6mc	t1_6s	t1_7mc	t1_7s	t1_8mc	t1_8s	t1_9mc	t1_9s	t1_10mc	t1_10s	t1_11mc	t1_11s	t1_12mc	t1_12s	t1_13mc	t1_13s	t1_14mc	t1_14s	t1_15mc	t1_15s	t1_16mc	t1_16s	t1_17mc	t1_17s	t1_18mc	t1_18s	t1_19mc	t1_19s	t1_20mc	t1_20s	t1_21mc	t1_21s	t1_22mc	t1_22s	t2_1mc	t2_1s	t2_2mc	t2_2s	t2_3mc	t2_3s	t2_4mc
1	3	5	3	5	4	4	5	5	4	5	5	5	3	4	3	4	2	2	4	3	3	2	4	5	5	5	4	2	4	4	4	5	4	5	2	2	3	4	2	4	5	5	4	4	5	5	5	5	5
2	4	3	5	5	5	5	5	5	5	5	3	3	5	5	4	4	2	2	5	5	5	5	5	5	5	5	4	4	5	5	2	2	5	5	5	5	4	4	3	3	3	3	5	5	4	4	5	5	5
3	2	4	4	5	4	5	4	4	4	4	2	2	4	4	5	5	2	2	5	5	5	5	5	5	5	5	4	4	3	3	4	4	3	3	4	4	3	3	2	2	3	3	4	4	3	3	4	3	4
4	5	1	3	5	4	4	2	2	3	5	1	1	3	5	3	5	1	1	3	5	3	5	3	5	3	5	3	4	3	4	3	3	3	3	3	5	3	4	3	1	3	4	3	4	3	4	3	2	3
5	5	3	5	5	2	2	5	5	5	5	1	3	4	4	1	1	1	1	5	5	4	4	5	5	5	5	2	2	5	5	5	2	5	5	4	4	4	4	1	1	2	2	5	5	5	5	5	5	5
6	4	4	5	5	4	4	2	2	2	2	3	3	4	4	4	4	2	2	4	4	5	5	4	4	4	4	5	5	3	3	4	4	4	4	1	1	4	4	4	4	4	4	4	4	3	3	4	4	4
7	5	4	5	5	3	3	5	5	4	4	3	3	4	4	4	4	1	1	4	4	5	5	5	5	5	5	4	4	4	4	3	3	5	5	4	4	4	4	3	3	3	3	5	5	4	4	4	4	4
8	5	4	5	5	5	5	4	4	5	5	2	2	5	5	3	3	2	2	5	5	5	5	5	5	5	5	4	4	4	4	4	4	4	4	4	4	4	4	4	4	4	4	3	3	4	4	4	4	4
9	3	3	5	5	5	5	4	4	3	3	3	3	5	5	5	5	4	4	5	5	5	5	4	4	5	5	5	5	4	4	3	3	3	3	4	4	5	5	2	2	2	2	4	4	4	4	4	4	4
10	4	3	5	5	5	5	4	4	4	4	3	3	5	5	4	4	2	2	5	5	5	5	5	5	5	5	4	4	4	4	3	3	4	4	4	4	4	4	3	3	3	3	4	4	4	4	4	4	4
11	3	4	5	5	3	3	4	2	3	3	1	1	5	5	5	5	2	2	5	5	4	4	5	5	5	5	4	4	4	4	3	3	3	3	4	4	5	5	3	3	5	5	4	4	4	4	4	4	4
12	5	3	5	5	3	3	2	2	3	3	1	1	4	4	3	3	2	2	5	5	5	5	4	4	4	4	4	4	2	2	3	3	2	2	4	4	3	3	2	2	4	4	2	2	3	3	2	2	2
13	4	4	4	5	4	5	3	4	4	5	2	2	5	5	5	5	2	2	4	4	4	4	4	4	4	4	4	4	4	4	2	2	2	2	4	4	4	4	2	2	4	4	4	4	3	5	4	4	4
14	5	3	5	5	3	3	4	3	5	5	1	1	5	5	4	4	1	1	5	5	5	5	5	5	5	5	2	2	4	4	3	3	5	5	5	5	3	3	3	3	3	3	5	5	5	5	4	4	4
15	2	5	5	5	4	4	4	4	5	5	2	2	4	4	4	4	1	1	4	4	4	4	5	5	5	5	3	2	5	5	3	3	4	3	4	4	4	4	3	3	4	4	5	5	4	4	4	4	4
16	3	4	4	4	3	3	2	2	4	4	3	3	5	5	3	3	1	1	5	5	5	5	5	5	5	5	3	3	4	4	2	2	2	2	4	4	4	4	3	3	3	3	3	4	3	4	3	4	4
17	4	4	5	5	4	4	4	4	5	5	4	4	5	5	4	4	2	2	5	5	5	5	5	5	5	5	4	4	5	5	3	3	5	5	5	5	3	3	3	3	5	5	5	5	5	5	5	5	5
18	5	5	4	5	5	5	1	1	5	5	1	1	5	5	5	5	2	2	4	4	2	4	4	4	5	5	4	4	4	4	3	3	4	4	5	5	4	4	1		4	5	5	5	2	2	4	4	4
19	5	3	5	5	5	5	4	4	5	5	3	3	4	4	3	3	2	2	5	5	5	5	5	5	5	5	5	5	4	4	3	3	4	4	5	5	4	4	3	3	3	3	4	4	4	4	4	4	4
20	2	2	4	4	5	5	2	2	3	3	1	1	5	5	4	4	3	2	4	4	5	5	3	3	4	4	4	4	3	3	2	2	4	4	5	5	3	3	3	3	3	3	4	4	3	3	4	4	4
21	4	3			4	5	4	5	5	4	3	3	4	5	3	3	3	3	5	5	5	5	4	4	5	5	3	3	5	5	4	4	5	5	5	5	3	3	2	2	5	5	4	5	3	5	5	5	5
22	5	4	5	4	4	4	5	4	5	5	3	3	3	3	4	4	1	1	5	5	5	5	5	5	5	5	5	5	5	5	3	3	4	4	4	4	4	4	2	2	4	4	4	4	5	5	4	4	3
23	5	2	5	5	4	4	5	5	5	5	2	2	4	4	3	3	1	1	5	5	4	4	4	4	2	2	4	4	2	2	2	2	4	4	4	4	4	4	1	1	5	5	5	5	5	5	5	5	5
24	1	1	4	4	4	4	1	1	4	4	1	1	5	5	5	5	1	1	1	1	5	5	4	4	4	4	3	3	4	4	4	4	4	4	5	5	3	3	3	3	3	3	4	4	4	4	1	1	4
25	5	4	5	5			5	4	5	4	5	5	5	5	5	5	4	4	5	5	5	5	5	5	5	5	4	4	4	4	4	4	5	5	5	4	4	4	2	2	5	5	5	5	4	5	5	5	5
26	4	4	5	5	5	5	5	5	4	4	5	5	5	5	5	5	5	5	5	5	4	4	5	5	5	5	5	5	5	5	3	3	3	3	5	5	5	5	1	1	4	4	5	5	5	5	5	5	5
[truncated: 243 more columns]

## Sheet: Round 3
record_id	t1_3mc	t1_3s	t1_4mc	t1_4s	t1_6mc	t1_6s	t1_8mc	t1_8s	t1_11mc	t1_11s	t1_12mc	t1_12s	t1_13mc	t1_13s	t1_14mc	t1_14s	t1_15mc	t1_15s	t1_16mc	t1_16s	t1_19mc	t1_19s	t1_20mc	t1_20s	t1_n1mc	t1_n1s	t1_n2mc	t1_n2s	t1_n3mc	t1_n3s	t1_n4mc	t1_n4s	t2_1mc	t2_1s	t2_2s	t2_3mc	t2_3s	t2_4mc	t2_4s	t2_6mc	t2_6s	t2_9mc	t2_9s	t2_10s	t2_11mc	t2_11s	t3_1s	t3_4mc	t3_4s
1	5	5	4	4	3	3	5	5	5	5	5	5	4	4	5	5	4	4	4	4	5	5	3	3	5	4	4	4	3	3	4	4	4	4	4	4	4	4	4	3	3	5	5	4	4	4	2	4	4
2	5	5	4	4	5	5	5	5	5	5	5	5	5	5	5	5	3	3	4	4	5	5	4	4	5	5	5	5	4	4	5	5	5	5	4	5	5	5	5	4	4	5	5	3	5	5	5	5	5
3	5	5	4	4	4	4	4	5	5	5	5	5	5	5	5	5	5	5	4	4	3	3	4	4	4	4	4	4	5	5	4	4	4		4	3	3	3	3	3	3	4	4	4	4	4	2	4	4
4	5	5	2	2	5	5	5	5	5	5	4	4	5	5	5	5	3	3	4	4	1	1	3	3	5	5	5	5	4	4	5	5	4	4	5	5	5	4	4	4	4	5	5	3	5	5	4	5	5
5	4	4	3	3	3	4	4	4	5	5	5	5	5	5	5	5	4	4	5	5	5	5	4	4	5	5	5	5	4	4	5	5	3	4	4	3	4	3	4	4	4	4	4	3	4	4	4	5	5
6	4	4	3	3	4	4	4	4	4	4	4	4	4	4	5	5	4	4	4	4	4	4	3	3	5	5	4	4	4	4	4	4	4	4	4	4	4	4	4	3	3	4	4	3	4	4	4	4	4
7	5	5	4	3	3	3	3	4	4	4	5	5	4	4	5	5	2	2	3	3	3	3	4	4	5	5	4	4	4	4	5	4	2	2	3	1	1	2	2	2	2	4	4	4	4	4	4	4	4
8	5	5	5	4	5	5	4	4	4	4	4	4	5	5	5	5	4	4	4	4	4	4	4	4	5	5	5	5	5	5	5	5	4	4	4	4	4	4	4	3	3	4	4	4	4	4	3	5	5
9	3	5	3	3	3	5	3	5	3	5	3	5	3	5	3	5	3	3	3	5	3	5	3	4	3	5	3	5	3	4	3	5	3	4	4	3	4	3	3	3	3	3	2	3	3	5	4	3	5
10	4	4	2	2	4	4	4	4	5	5	3	3	5	5	4	4	5	5	4	4	5	5	4	4	5	5	5	5	3	3	4	4	4	4	5	4	4	4	4	4	4	3	4	5	5	5	2	4	4
11	4	4	4	4	4	3	3	3	5	5	3	3	4	4	5	5	3	3	5	5	5	5	5	5	5	5	5	5	4	4	5	5	4	4	5	4	4	4	4	5	5	3	3	4	4	4	4	3	3
12	5	5	4	4	5	5	5	5	5	5	4	4	5	5	5	5	3	3	4	4	1	1	5	5	5	5	5	5	5	5	5	5	5	5	1	3	5	3	5	3	3	3	3	1	5	5	4	5	5
13	5	5	4	4	5	5	5	5	4	4	4	4	5		4	4	4	4	4	4	4	4	5	5	5	5	5	5	5	5	5	5	4	5	5	4	4	4	4	4	3	5	5	3	5	5	4	4	4
14	5	5	4	4	4	4	4	4	5	5	5	5	5	5	5	5	2	4	4	4	4	4	4	4	4	4	4	4	3	4	5	5	4	4	4	4	4	4	4	4	4	3	3	3	3	3	2	4	4
15	5	5	5	5	5	5	5	5	5	5	5	5	5	5	5	5	4	4	4	4	5	5	5	5	5	5	5	5	5	5	5	5	5	5	5	5		5	5	4	4	4	4	4	5	5	4	5	4
16	4	4	3	3	5	3	4	4	5	5	5	5	5	5	4	4	5	5	3	3	5	4	5	5	5	5	4	4	4	4	5	5	4	4	4	4	4	4	4	3	3	4	4	3	5	4	3	5	5
17	5	5	5	5	4	4	5	5	5	5	5	5	5	5	5	5	4	4	5	5	5	5	4	5	5	5	5	5	5	5	5	5	5	5	5	5	5	5	5	4	4	4	4	5	4	4	4	5	5
18	5	5	4	4	5	5	5	5	5	5	5	5	5	5	5	5	4	4	4	4	3	3	4	4	5	5	5	5	4	4	5	5	4	4	5	4	4	4	4	4	4	4	4	3	5	5	5	4	5
19	5	5	4	4	4	4	5	5	5	5	5	5	4	4	5	5	4	5	2	2	4	4	4	4	5	5	5	5	5	5	5	5	5	5	5	5	5	5	5	5	5	5	5	5	5	5	3	4	4
20	4	4	4	4	5	5	4	4	4	4	5	5	5	5	4	4	4	4	5	5	5	5	4	4	3	3	4	4	4	4	5	5	4	4	5	4	4	4	4	3	4	4	4	3	3	4	3	4	4
21	5	5	4	3	4	4	4	4	5	5	5	5	5	5	5	5	4	4	5	5	5	5	3	3	4	4	3	3	4	4	5	4	5	5	5	5	5	5	5	4	4	3	3	5	5	5	4	3	3
22	5	5	4	4	4	4	5	5	5	5	5	5	5	5	4	4	3	3	3	3	5	5	3	3	5	5	5	5	5	4	5	5	4	5	3	4	4	4	4	2	2	3	4	2	3	4	2	4	4
23	5	5	5	4	5	4	5	5	5	5	5	5	5	5	5	5	5	5	4	4	5	5	4	4	5	4	5	3	5	5	5	4	5	5	4	4	4	4	4	4	4	5	5	4	5	5	4	4	4
24	5	5	4	4	3	3	5	5	4	4	5	5	4	4	5	5	3	3	4	4	4	4	4	4	4	4	4	4	3	3	5	5	5	5	4	4	4	4	4	4	4	4	4	4	4	4	3	4	4
[truncated: 125 more columns]
